# Supplementary material for: Effect of Calcifediol on Physical Performance and Muscle Strength Parameters: A Systematic Review and Meta-Analysis
Source: Nutrients. 2022 Apr 29;14(9):1860. doi: 10.3390/nu14091860 (PMC9103966; doi:10.3390/nu14091860)
Supplement: Supplementary file 1 [file nutrients-14-01860-s001.zip]

Archive with 1 entries (1 files):
- nutrients-1659029-supplementary.pdf
